# Supplementary material for: Trihexyphenidyl Ameliorates Depression-like Behaviors in Adult Zebrafish Exposed to Chronic Unpredictable Stress, Consistent with Regulation of the MAPK Signaling Pathway
Source: Biomolecules. 2026 May 2;16(5):678. doi: 10.3390/biom16050678 (PMC13204746; doi:10.3390/biom16050678)
Supplement: Supplementary file 1 [file biomolecules-16-00678-s001.zip]

Archive with 1 entries (1 files):
- biomolecules-4261756-supplementary.pdf
